# Supplementary material for: Mangrove Phenology From Scale, Data and Species Perspectives
Source: Ecol Evol. 2026 Jan 4;16(1):e72788. doi: 10.1002/ece3.72788 (PMC12765594; doi:10.1002/ece3.72788)
Supplement: Supplementary file 1 — Data S1: ece372788‐sup‐0001‐DataS1.zip. [file ECE3-16-e72788-s001.zip]

Archive with 2 entries (2 files):
- ece372788-sup-0001-Supinfo1@data.rar
- Suppoorting information.docx
